# Supplementary material for: Suppressing Chondrocyte Hypertrophy to Build Better Cartilage
Source: Bioengineering (Basel). 2023 Jun 20;10(6):741. doi: 10.3390/bioengineering10060741 (PMC10295138; doi:10.3390/bioengineering10060741)
Supplement: Supplementary file 1 [file bioengineering-10-00741-s001.zip]

Archive with 1 entries (1 files):
- bioengineering-2430522-supplementary.pdf
